# Supplementary material for: Whole Genome Sequencing of the Novel Probiotic Strain Lactiplantibacillus plantarum FCa3L
Source: Microorganisms. 2023 May 7;11(5):1234. doi: 10.3390/microorganisms11051234 (PMC10224263; doi:10.3390/microorganisms11051234)
Supplement: Supplementary file 1 [file microorganisms-11-01234-s001.zip]

Archive with 1 entries (1 files):
- microorganisms-2381077-supplementary.pdf
